# Supplementary material for: Preterm Infants on Early Solid Foods and Vitamin D Status in the First Year of Life—A Secondary Outcome Analysis of a Randomized Controlled Trial
Source: Nutrients. 2022 Jul 28;14(15):3105. doi: 10.3390/nu14153105 (PMC9370713; doi:10.3390/nu14153105)
Supplement: Supplementary file 1 [file nutrients-14-03105-s001.zip]

Archive with 1 entries (1 files):
- nutrients-1804435-supplementary.pdf
